# Supplementary material for: Identification and Expression Analyses of SBP-Box Genes Reveal Their Involvement in Abiotic Stress and Hormone Response in Tea Plant (Camellia sinensis)
Source: Int J Mol Sci. 2018 Oct 30;19(11):3404. doi: 10.3390/ijms19113404 (PMC6274802; doi:10.3390/ijms19113404)
Supplement: Supplementary file 1 [file ijms-19-03404-s001.zip]

Archive with 8 entries (7 files):
- Supplementary Materials/S1 Table.doc
- Supplementary Materials/S2 Table.xls
- Supplementary Materials/S3 Table.XLSX
- Supplementary Materials/S4 Table.xlsx
- Supplementary Materials/S5 Table.XLSX
- Supplementary Materials/S6 Table.xlsx
- Supplementary Materials/S7 Table.xlsx
- Supplementary Materials/
