# Supplementary material for: Identification and Expression Analyses of SBP-Box Genes Reveal Their Involvement in Abiotic Stress and Hormone Response in Tea Plant (Camellia sinensis)
Source: Int J Mol Sci. 2018 Oct 30;19(11):3404. doi: 10.3390/ijms19113404 (PMC6274802; doi:10.3390/ijms19113404)
Supplement: Supplementary file 1 [file ijms-19-03404-s001.zip › Supplementary Materials/S2 Table.xls]

## Sheet: Sheet1
Table S2. The correlated values of the CsSBP proteins
Proteins	correlated values
CsSBP1	1	0.35	0.2209	0.1236	0.0862	0.1504	0.1914	0.0909	0.0953	0.1143	0.1171	0.0979	0.1009	0.1535	0.153	0.1139	0.1791	0.0917	0.0974	0.0917
CsSBP2	0.35	1	0.2222	0.1392	0.1019	0.1662	0.2351	0.098	0.1106	0.1082	0.1237	0.1002	0.1106	0.1529	0.1624	0.1186	0.1546	0.1388	0.1234	0.0928
CsSBP3	0.2209	0.2222	1	0.2431	0.1796	0.1557	0.2085	0.104	0.0957	0.1577	0.1459	0.0957	0.091	0.1292	0.1131	0.0613	0.1267	0.0969	0.1506	0.078
CsSBP4	0.1236	0.1392	0.2431	1	0.1179	0.1091	0.1345	0.111	0.0933	0.0884	0.0872	0.1046	0.0848	0.1153	0.0605	0.0506	0.0675	0.0743	0.0872	0.0675
CsSBP5	0.0862	0.1019	0.1796	0.1179	1	0.2421	0.2066	0.09	0.0892	0.2127	0.1995	0.0833	0.068	0.1198	0.1724	0.0958	0.1823	0.1576	0.2138	0.1305
CsSBP6	0.1504	0.1662	0.1557	0.1091	0.2421	1	0.5604	0.0786	0.0753	0.0781	0.2409	0.0833	0.0752	0.1142	0.1849	0.1148	0.1821	0.1597	0.2493	0.156
CsSBP7	0.1914	0.2351	0.2085	0.1345	0.2066	0.5604	1	0.1015	0.0943	0.1795	0.1628	0.0968	0.0812	0.1079	0.1441	0.0731	0.1441	0.1169	0.19	0.1079
CsSBP8	0.0909	0.098	0.104	0.111	0.09	0.0786	0.1015	1	0.6825	0.0882	0.083	0.2765	0.1558	0.1131	0.0689	0.0398	0.0707	0.0492	0.0749	0.0458
CsSBP9	0.0953	0.1106	0.0957	0.0933	0.0892	0.0753	0.0943	0.6825	1	0.0795	0.0727	0.2631	0.1536	0.1039	0.0616	0.0305	0.0606	0.0486	0.0679	0.0463
CsSBP10	0.1143	0.1082	0.1577	0.0884	0.2127	0.0781	0.1795	0.0882	0.0795	1	0.6965	0.2223	0.0873	0.1288	0.2065	0.129	0.2212	0.1871	0.2357	0.164
CsSBP11	0.1171	0.1237	0.1459	0.0872	0.1995	0.2409	0.1628	0.083	0.0727	0.6965	1	0.2017	0.0823	0.1297	0.2491	0.1599	0.2214	0.1525	0.2609	0.1868
CsSBP12	0.0979	0.1002	0.0957	0.1046	0.0833	0.0833	0.0968	0.2765	0.2631	0.2223	0.2017	1	0.181	0.1192	0.0639	0.042	0.063	0.0543	0.0761	0.0464
CsSBP13	0.1009	0.1106	0.091	0.0848	0.068	0.0752	0.0812	0.1558	0.1536	0.0873	0.0823	0.181	1	0.3942	0.0583	0.0328	0.0705	0.0535	0.0875	0.045
CsSBP14	0.1535	0.1529	0.1292	0.1153	0.1198	0.1142	0.1079	0.1131	0.1039	0.1288	0.1297	0.1192	0.3942	1	0.0724	0.0571	0.0906	0.0908	0.1243	0.0668
CsSBP15	0.153	0.1624	0.1131	0.0605	0.1724	0.1849	0.1441	0.0689	0.0616	0.2065	0.2491	0.0639	0.0583	0.0724	1	0.4933	0.4603	0.2692	0.2345	0.0976
CsSBP16	0.1139	0.1186	0.0613	0.0506	0.0958	0.1148	0.0731	0.0398	0.0305	0.129	0.1599	0.042	0.0328	0.0571	0.4933	1	0.2757	0.2596	0.1379	0.1754
CsSBP17	0.1791	0.1546	0.1267	0.0675	0.1823	0.1821	0.1441	0.0707	0.0606	0.2212	0.2214	0.063	0.0705	0.0906	0.4603	0.2757	1	0.2871	0.2491	0.1024
CsSBP18	0.0917	0.1388	0.0969	0.0743	0.1576	0.1597	0.1169	0.0492	0.0486	0.1871	0.1525	0.0543	0.0535	0.0908	0.2692	0.2596	0.2871	1	0.1897	0.1315
CsSBP19	0.0974	0.1234	0.1506	0.0872	0.2138	0.2493	0.19	0.0749	0.0679	0.2357	0.2609	0.0761	0.0875	0.1243	0.2345	0.1379	0.2491	0.1897	1	0.4623
CsSBP20	0.0917	0.0928	0.078	0.0675	0.1305	0.156	0.1079	0.0458	0.0463	0.164	0.1868	0.0464	0.045	0.0668	0.0976	0.1754	0.1024	0.1315	0.4623	1
	CsSBP1	CsSBP2	CsSBP3	CsSBP4	CsSBP5	CsSBP6	CsSBP7	CsSBP8	CsSBP9	CsSBP10	CsSBP11	CsSBP12	CsSBP13	CsSBP14	CsSBP15	CsSBP16	CsSBP17	CsSBP18	CsSBP19	CsSBP20
