# Supplementary material for: Identification and Expression Analyses of SBP-Box Genes Reveal Their Involvement in Abiotic Stress and Hormone Response in Tea Plant (Camellia sinensis)
Source: Int J Mol Sci. 2018 Oct 30;19(11):3404. doi: 10.3390/ijms19113404 (PMC6274802; doi:10.3390/ijms19113404)
Supplement: Supplementary file 1 [file ijms-19-03404-s001.zip › Supplementary Materials/S3 Table.XLSX]

## Sheet: Sheet1
Table S3. The subcellular localization of six CsSBP proteins.
Proteins	Subcellular localization
CsSBP3	nucl: 13, cyto: 1
CsSBP4	nucl: 10, cysk: 3, chlo: 1
CsSBP9	nucl: 4, cyto: 3, plas: 2, golg: 2, chlo: 1, vacu: 1, E.R.: 1
CsSBP16	nucl: 11, mito: 1, plas: 1, extr: 1
CsSBP18	nucl: 14
CsSBP20	nucl: 13, chlo: 1
