# Supplementary material for: Identification and Expression Analyses of SBP-Box Genes Reveal Their Involvement in Abiotic Stress and Hormone Response in Tea Plant (Camellia sinensis)
Source: Int J Mol Sci. 2018 Oct 30;19(11):3404. doi: 10.3390/ijms19113404 (PMC6274802; doi:10.3390/ijms19113404)
Supplement: Supplementary file 1 [file ijms-19-03404-s001.zip › Supplementary Materials/S4 Table.xlsx]

## Sheet: Sheet1
Table S4. SBP domains selected for phylogenetic analysis
Genes Name	Accession no. or locus ID	Protein sequence of SBP-domain
CsSBP1	CSA019508	CLVDGCSSDLSQCREYHRRHKVCERHSKTPKVTIGGQEQRFCQQCSRFHSLVEFDEGKRSCRKRLEGHNRRRRK
CsSBP2	CSA020439	CLVDGCIADLSNCREYHRRHRVCERHSKTPVVIVGGKEQRFCQQCSRFQSLGEFDEEKRSCRKRLDGHNRRRRK
CsSBP3	CSA007311	CQVYGCKKDLSSSKDYHKRHKVCEVHAKTAKVIVNGNEQRFHSLAEFDDGKRSCRKRLAGHNERRRK
CsSBP4	CSA031667	CQVHGCNKDLSSSKSYHKRHKVCDIHSKTARVIVNSIEQRFCQQCSRLTIL
CsSBP5	CSA023442	CQVDGCNVALVNAKEYHRRHKVCEMHSKAPKVEVLGLEQRFCQQCSRFHEVSEFDDSKRSCRRRLAGHNERRRK
CsSBP6	CSA013148	CQVEGCNLDLSSAKEYHRKHRVCESHSKCAKVVVCGLERRFCQQCSRFHNLSEFDEKKRSCRKRLSDHNARRRK
CsSBP7	CSA011373	CQVEGCSLDLSSAKDYHRKHRVCESHSKCPKVVVGGLDRRFCQQCSRFHSLSEFDEKKRSCRRRLSDHNARRRK
CsSBP8	CSA013351	CQVDNCREDLSNAKDYHRRHKVCEVHSKSSKALVGKEMQRFCQQCSRFHPLTEFDEGKRSCRRRLAGHNRRRRK
CsSBP9	CSA015286	CQVDNCREDLSKAKDYHRRHKVCEIHSKSSTALVGKQIQRFHHLSEFDEGKRSCRRRLAGHNRRRRK
CsSBP10	CSA034050	CQVEDCQVDLTNAKDYHRRHKVCDMHSKATRALVGNVMQRFCQQCSRFHVLQEFDEGKRSCRRRLAGHNKRRRK
CsSBP11	CSA034053	CQVDDCRVDLTNSKDYHIRHKVCDMHSKAGSALVGNVMQRFCQQCSRFHVLQEFDEGKRSCRRRLAGHNKRRRKK
CsSBP12	CSA034591	CQVDDCRSDLTNAKDYHRRHKVCDMHSKASKALVGNVMQRFCQQCSrynlvipmgRFHVLQEFDEGKRSCRRRLAGHNKRRRK
CsSBP13	CSA025811	CQVPGCEADISELKGYHRRHRVCLRCANASTVVLDGLSKRYCQQCGKFHILSDFDEGKRSCRRKLERHNNRRRRK
CsSBP14	CSA000458	CQVVGCEADISELKGYHKRHRVCLQCANASDVGIDGQRKRYCQQCGKgsndpttLHVVPPMLKGKRSCRRKLERHNNRRRRK
CsSBP15	CSA022307	CQVDNCTTDMTYARPYHRRHKVCEFHAKLAVAVVAGLRQRFCQQCSRFHELSEFDETKRSCRRRLIGHNERRRK
CsSBP16	CSA036632	CQVDNCTTDMTYARSYHRRHKVCEFHAKAPAVDVAGLHQRFCQQCSRSQ
CsSBP17	CSA009667	CQAENCTTDLADAKQYHRRHKVCEHHAKAQVVMVAGIRQRFCQQCSRFHELSEFDEAKRSCRRRLAGHNERRRK
CsSBP18	CSA031785	CQAEKCEADLTEAKRYYRRHKVCELHAKATAAIVAGLRQRFCQQCSSMMP
CsSBP19	CSA034418	CQAEGCIADLTHSKHYHRRHKVCEFHSKAATVVTAGLTQRFCQQCSRFHQLSEFDNGKRSCRKRLADHNRRRRK
CsSBP20	CSA020672	CQAEGCNADLTHAKHYHRRHKVCEFHSKASTVIAAGLTQRFCQQS
AtSPL1	At2g47070	CQVENCEADLSKVKDYHRRHKVCEMHSKATSATVGGILQRFCQQCSRFHLLQEFDEGKRSCRRRLAGHNKRRRK
AtSPL2	At5g43270	CQVEGCNLDLSSAKDYHRKHRICENHSKFPKVVVSGVERRFCQQCSRFHCLSEFDEKKRSCRRRLSDHNARRRK
AtSPL3	At2g33810	CQVESCTADMSKAKQYHKRHKVCQFHAKAPHVRISGLHQRFCQQCSRFHALSEFDEAKRSCRRRLAGHNERRRK
AtSPL4	At1g53160	CQVDRCTADMKEAKLYHRRHKVCEVHAKASSVFLSGLNQRFCQQCSRFHDLQEFDEAKRSCRRRLAGHNERRRK
AtSPL5	At3g15270	CQVDRCTVNLTEAKQYYRRHRVCEVHAKASAATVAGVRQRFCQQCSRFHELPEFDEAKRSCRRRLAGHNERRRK
AtSPL6	At1g69170	CQVYGCSKDLSSSKDYHKRHRVCEAHSKTSVVIVNGLEQRFCQQCSRFHFLSEFDDGKRSCRRRLAGHNERRRK
AtSPL7	At5g18830	CQVPDCEADISELKGYHKRHRVCLRCATASFVVLDGENKRYCQQCGKFHLLPDFDEGKRSCRRKLERHNNRRKR
AtSPL8	At1g02065	CQAEGCNADLSHAKHYHRRHKVCEFHSKASTVVAAGLSQRFCQQCSRFHLLSEFDNGKRSCRKRLADHNRRRRK
AtSPL9	At2g42200	CQVEGCGMDLTNAKGYYSRHRVCGVHSKTPKVTVAGIEQRFCQQCSRFHQLPEFDLEKRSCRRRLAGHNERRRK
AtSPL10	At1g27370	CQIDGCELDLSSSKDYHRKHRVCETHSKCPKVVVSGLERRFCQQCSRFHAVSEFDEKKRSCRKRLSHHNARRRK
AtSPL11	At1g27360	CQIDGCELDLSSAKGYHRKHKVCEKHSKCPKVSVSGLERRFCQQCSRFHAVSEFDEKKRSCRKRLSHHNARRRK
AtSPL12	At3g60030	CQVDNCGADLSKVKDYHRRHKVCEIHSKATTALVGGIMQRFCQQCSRFHVLEEFDEGKRSCRRRLAGHNKRRRK
AtSPL13	At5g50570	CLVDGCDSDFSNCREYHKRHKVCDVHSKTPVVTINGHKQRFCQQCSRFHALEEFDEGKRSCRKRLDGHNRRRRK
AtSPL14	At1g20980	CQVDNCTEDLSHAKDYHRRHKVCEVHSKATKALVGKQMQRFCQQCSRFHLLSEFDEGKRSCRRRLAGHNRRRRK
AtSPL15	At3g57920	CQVEGCRMDLSNVKAYYSRHKVCCIHSKSSKVIVSGLHQRFCQQCSRFHQLSEFDLEKRSCRRRLACHNERRRK
AtSPL16	At1g76580	CQVDNCKEDLSIAKDYHRRHKVCEVHSKATKALVGKQMQRFCQQCSRFHLLSEFDEGKRSCRRRLDGHNRRRRK
OsSPL1	LOC_Os01g18850.1	CQVDGCTVNLSSARDYNKRHKVCEVHTKSGVVRIKNVEHRFCQQCSRFHFLQEFDEGKKSCRSRLAQHNRRRRK
OsSPL2	LOC_Os01g69830.1	CSVEGCAADLSKCRDYHRRHKVCEAHSKTAVVTVAGQQQRFCQQCSRFHLLGEFDEEKRSCRKRLDGHNKRRRK
OsSPL3	LOC_Os02g04680.1	CQVEGCNVDLSSAKPYHRKHRVCEPHSKTLKVIVAGLERRFCQQCSRFHGLAEFDQKKRSCRRRLHDHNARRRK
OsSPL4	LOC_Os02g07780.1	CQVEGCGVELVGVKDYHRKHRVCEAHSKFPRVVVAGQERRFCQQCSRFHALSEFDQKKRSCRRRLYDHNARRRK
OsSPL5	LOC_Os02g08070.1	CQAEGCKADLSAAKHYHRRHKVCDFHAKAAAVLAAGKQQRFCQQCSRFHVLAEFDEAKRSCRKRLTEHNRRRRK
OsSPL6	LOC_Os03g61760.1	CQVEGCTADLTGVRDYHRRHKVCEMHAKATTAVVGNTVQRFCQQCSRFHPLQEFDEGKRSCRRRLAGHNRRRRK
OsSPL7	LOC_Os04g46580.1	CQVEGCDITLQGVKEYHRRHKVCEVHAKAPRVVVHGTEQRFCQQCSRFHVLAEFDDAKKSCRRRLAGHNERRRR
OsSPL8	LOC_Os04g56170.1	CQAEGCKADLSSAKRYHRRHKVCEHHSKAPVVVTAGLHQRFCQQCSRFHLLDEFDDAKKSCRKRLADHNRRRRK
OsSPL9	LOC_Os05g33810.1	CQVPGCEADIRELKGYHRRHRVCLRCAHAAAVMLDGVQKRYCQQCGKFHILLDFDEDKRSCRRKLERHNRRRRK
OsSPL10	LOC_Os06g44860.1	CQAEGCKADLSGAKHYHRRHKVCEYHAKASVVAASGKQQRFCQQCSRFHVLTEFDEAKRSCRKRLAEHNRRRRK
OsSPL11	LOC_Os06g45310.1	CQVEGCGLELGGYKEYYRKHRVCEPHTKCLRVVVAGQDRRFCQQCSRFHAPSEFDQEKRSCRRRLSDHNARRRK
OsSPL12	LOC_Os06g49010.1	CQVEGCKVDLSSAREYHRKHKVCEAHSKAPKVIVSGLERRFCQQCSRFHGLAEFDQKKKSCRRRLSDHNARRRK
OsSPL13	LOC_Os07g32170.1	CQVERCGVDLSEAGRYNRRHKVCQTHSKEPVVLVAGLRQRFCQQCSRFHELTEFDDAKRSCRRRLAGHNERRRK
OsSPL14	LOC_Os08g39890.1	CQVEGCGADLSGIKNYYCRHKVCFMHSKAPRVVVAGLEQRFCQQCSRFHLLPEFDQGKRSCRRRLAGHNERRRR
OsSPL15	LOC_Os08g40260.1	CQVDDCRADLTNAKDYHRRHKVCEIHGKTTKALVGNQMQRFCQQCSRFHPLSEFDEGKRSCRRRLAGHNRRRRK
OsSPL16	LOC_Os08g41940.1	CAVDGCKEDLSKCRDYHRRHKVCEAHSKTPLVVVSGREMRFCQQCSRFHLLQEFDEAKRSCRKRLDGHNRRRRK
OsSPL17	LOC_Os09g31438.1	CQVEGCGVDLSGVKPYYCRHKVCYMHAKEPIVVVAGLEQRFCQQCSRFHQLPEFDQEKKSCRRRLAGHNERRRK
OsSPL18	LOC_Os09g32944.1	CAVDGCKADLSKHRDYHRRHKVCEPHSKTPVVVVSGREMRFCQQCSRFHLLGEFDEAKRSCRKRLDGHNRRRRK
OsSPL19	LOC_Os11g30370.1	CSVDGCRSDLSRCRDYHRRHKVCEAHAKTPVVVVAGQEQRFCQQCSRFHNLAEFDDGKKSCRKRLDGHNRRRRK
VvSBP1	XM_002273498.1	CQVHGCNMDLSSSKDYHKRHKVCDVHSKTPKVIVNGIEQRFCQQCSRFHLLAEFDDGKRSCRKRLAGHNERRRK
VvSBP2	XM_002271276.1	CQVEGCNLDLSTAKDYHRKHRVCESHTKCPKVIVGGLERRFCQQCSRFHSLSEFDEKKRSCRRRLSDHNARRRK
VvSBP3	XM_002270190	CLVDGCKSDLSKCRDYHRRHKVCELHSKTAKVTIGGHEQRFCQQCSRFHSLGEFDEGKRSCRKRLDGHNRRRRK
VvSBP4	NW_002239818.1	CQADDCGVDLRAAKRYHRRHKVCERHAKAAFVFLGGIEQRFCQQCSRFHEISQFDDTKRSCRKRLAGHNQRRRK
VvSBP5	XM_002274898	CQVEDCRADLGNAKDYHRRHKVCDMHSKASKALVGNVMQRFCQQCSRFHLLQEFDEGKRSCRRRLAGHNRRRRK
VvSBP6	XM_002277003.1	CQVTGCEADISELKGYHRRHRVCLRCANASVVILDGQNKRYCQQCGKFHILSDFDEGKRSCRRKLERHNNRRRR
VvSBP7	XM_002273192.1	CQVEDCGADLSKAKDYHRRHKVCEMHSKAGCALVGNDMQRFCQQCSRFHVLQEFDEGKRSCRRRLAGHNKRRRK
VvSBP8	XM_002278476.1	CQVEGCKVDLSDAKAYYSRHKVCGMHSKSPTVIVAGLEQRFCQQCSRFHQLAEFDQGKRSCRRRLAGHNERRRK
VvSBP9	XM_002280016.1	CQVDNCTADMSEAKRYHKRHRVCEHHAKAPVILIAGIQQRFCQQCSRFHELSEFDDTKRSCRRRLAGHNERRRK
VvSBP10	XM_002267188.1	CQVEGCNLDLKSAKDYHRRHRICENHSKSPKVIVAGLERRFCQQCSRFHELTEFDDKKRSCRRRLNDHNARRRR
VvSBP11	XM_002275692.1	CQAERCTADLTDAKQYHRRHKVCEHHAKAQVVVVGGIRQRFCQQCSRFHELSEFDEAKRSCRRRLAGHNERRRK
VvSBP12	XM_002274324.1	CLVDGCTSDLRNCREYHRRHRVCERHSKTPVVIIGGQEKRFCQQCSRFHSLGEFDEVKRSCRKRLDGHNRRRRK
VvSBP13	XM_002274466.1	CQVEGCHVALVNAKDYHRRHKVCEMHSKAPKVVVLGLEQRFCQQCSRFHAVSEFDDSKRSCRRRLAGHNERRRK
VvSBP14	XM_002277147.1	CQAEGCNADLTHAKHYHRRHKVCEFHSKASTVFAAGLTQRFCQQCSRFHLLSEFDNGKRSCRKRLADHNRRRRK
VvSBP15	XM_002280124.1	CLVDGCNSDLSNCREYHRRHKVCELHSKTAQVTIGGHTQRFCQQCSRFHSLEEFDEGKRSCRKRLDGHNRRRRK
VvSBP16	XM_002265167.1	CQVHGCNKDLSSSKDYHKRHKVCEVHSKTAKVIVNGIEQRFCQQCSRFHLLAEFDDGKRSCRKRLAGHNERRRK
VvSBP17	XM_002273748.1	CQVDNCREDLSNAKDYHRRHKVCEMHSKSTKALVGKQMQRFCQQCSRFHPLSEFDEGKRSCRRRLAGHNRRRRK
VvSBP18	XM_002282562.1	CQAEKCGADLTDAKRYHRRHKVCEVHAKAAMVEVAGLRQRFCQQCSRFHELSEFDEAKRSCRRRLAGHNERRRK
