# Supplementary material for: Identification and Expression Analyses of SBP-Box Genes Reveal Their Involvement in Abiotic Stress and Hormone Response in Tea Plant (Camellia sinensis)
Source: Int J Mol Sci. 2018 Oct 30;19(11):3404. doi: 10.3390/ijms19113404 (PMC6274802; doi:10.3390/ijms19113404)
Supplement: Supplementary file 1 [file ijms-19-03404-s001.zip › Supplementary Materials/S5 Table.XLSX]

## Sheet: Sheet1
Table S5. The FPKM value of CsSBP genes in different tissues.
Gene	Root	Stem	Tender shoot	Young leave	Flower
CsSBP1	2.6548	6.86612	37.5919	25.3091	11.8227
CsSBP2	7.87831	6.1326	42.0175	2.63968	9.08465
CsSBP3	1.42	1.54608	61.5742	7.46555	1.89133
CsSBP4	4.34295	3.95334	14.6623	1.34067	3.23366
CsSBP5	1.02834	8.6818	67.6248	6.24956	9.17134
CsSBP6	2.57607	2.04222	5.192	5.4889	0.820826
CsSBP7	6.27901	5.97282	61.3214	37.504	22.0306
CsSBP8	28.907	41.799	30.3371	16.0438	25.3582
CsSBP9	1.79372	1.20407	0.814653	0.401068	0.545243
CsSBP10	24.4482	29.2903	23.2169	30.4399	49.8503
CsSBP11	29.5817	21.1313	11.3679	20.5257	8.05748
CsSBP12	39.8536	45.6318	33.7104	88.805	29.3638
CsSBP13	20.4019	17.5856	14.1363	10.1601	10.5052
CsSBP14	20.0532	15.2552	7.54275	7.31967	2.56378
CsSBP15	4.3837	2.47138	13.1667	62.1269	10.0503
CsSBP16	0.213104	0	33.5104	18.6288	10.9137
CsSBP17	0.301249	0.279997	17.891	4.1223	52.8111
CsSBP18	5.1142	2.56941	58.7251	37.8508	16.3357
CsSBP19	3.68718	10.6619	70.3332	17.7682	4.84186
CsSBP20	1.35448	25.808	227.647	27.6386	23.3449
