# Supplementary material for: Identification and Expression Analyses of SBP-Box Genes Reveal Their Involvement in Abiotic Stress and Hormone Response in Tea Plant (Camellia sinensis)
Source: Int J Mol Sci. 2018 Oct 30;19(11):3404. doi: 10.3390/ijms19113404 (PMC6274802; doi:10.3390/ijms19113404)
Supplement: Supplementary file 1 [file ijms-19-03404-s001.zip › Supplementary Materials/S6 Table.xlsx]

## Sheet: Sheet1
Table S6. The expression value of CsSBP genes under five treatments by qRT-PCR
	Control	Cold	Drought	ABA	GA	MeJA
CsSBP1	1.00±0.31	0.47±0.10	0.50±0.13	0.91±0.18	0.78±0.15	2.06±0.09
CsSBP2	1.00±0.09	2.17±0.35	1.46±0.25	3.47±0.86	2.26±0.22	1.28±0.28
CsSBP3	1.00±0.29	1.35±0.26	6.74±0.84	14.37±1.97	1.99±0.40	70.14±7.43
CsSBP4	1.00±0.34	3.68±0.49	2.07±0.35	2.03±0.39	2.3±0.41	1.64±0.34
CsSBP5	1.00±0.21	1.36±0.42	0.86±0.14	0.36±0.08	1.17±0.21	0.09±0.04
CsSBP6	1.00±0.15	0.66±0.23	0.66±0.21	0.89±0.23	1.06±0.42	1.34±0.11
CsSBP7	1.00±0.14	2.04±0.22	0.76±0.18	0.68±0.12	2.1±0.39	3.65±0.80
CsSBP8	1.00±0.08	2.28±0.52	1.93±0.36	1.41±0.28	2.95±0.56	3.55±0.49
CsSBP9	1.00±0.30	1.22±0.35	0.76±0.14	2.00±0.41	1.52±0.51	1.82±0.35
CsSBP10	1.00±0.20	1.32±0.22	1.1±0.31	0.81±0.20	1.19±0.24	1.98±0.50
CsSBP11	1.00±0.25	1.09±0.03	1.24±0.32	0.61±0.04	1.38±0.33	1.61±0.11
CsSBP12	1.00±0.12	0.92±0.08	1.3±0.21	0.74±0.17	1.36±0.14	1.26±0.09
CsSBP13	1.00±0.05	1.29±0.47	1.61±0.29	1.29±0.21	2.01±0.27	2.13±0.36
CsSBP14	1.00±0.10	1.93±0.32	0.45±0.08	2.06±0.61	0.56±0.11	0.36±0.10
CsSBP15	1.00±0.20	0.85±0.15	0.59±0.20	0.38±0.07	0.6±0.12	0.37±0.09
CsSBP16	1.00±0.14	1.3±0.35	0.46±0.07	0.45±0.05	0.61±0.07	0.55±0.18
CsSBP17	1.00±0.15	2.36±0.33	0.72±0.13	0.88±0.22	2.68±0.22	1.63±0.35
CsSBP18	1.00±0.22	1.87±0.48	0.60±0.17	0.80±0.10	2.36±0.27	1.37±0.07
CsSBP19	1.00±0.15	0.98±0.09	0.58±0.05	0.66±0.11	0.61±0.11	0.62±0.10
CsSBP20	1.00±0.14	2.93±0.53	1.12±0.11	0.77±0.17	5.67±1.13	1.01±0.26
