# Supplementary material for: Identification and Expression Analyses of SBP-Box Genes Reveal Their Involvement in Abiotic Stress and Hormone Response in Tea Plant (Camellia sinensis)
Source: Int J Mol Sci. 2018 Oct 30;19(11):3404. doi: 10.3390/ijms19113404 (PMC6274802; doi:10.3390/ijms19113404)
Supplement: Supplementary file 1 [file ijms-19-03404-s001.zip › Supplementary Materials/S7 Table.xlsx]

## Sheet: Sheet1
Table S7. The primers of CsSBP genes
Genes Name	Forward primer (5'-3')	Reverse primer(5'-3')
CsSBP1	CGTCTAGAGGGCCACAACAG	ACAGTTTCAGCCCAAGCAGA
CsSBP2	AGAATGGGCGAGGCTTTTCA	CTGAGGTCAGCTATGCACCC
CsSBP3	TCAGACCCCCTTTTGCCAAG	TGTGGCCTGCAAGACGTTTA
CsSBP4	TTGTCGAAAACGCCTTGCAG	GGGTTGGGTTACATGGCAGA
CsSBP5	GGCAGCTAGTCTTAGAGCGG	CCCAATAACCGTGTGGCTCT
CsSBP6	TTCGAAATGCGCAAAGGTGG	TTGTTGTGGTTTGCGACGAC
CsSBP7	CCCCCAAGGTTTGCCACTAT	GAACTGGCTGCCATCGTTTG
CsSBP8	ACCGGCGACATAAAGTGTGT	TTCCTCCTTCGACGGTTGTG
CsSBP9	AGGTCCCAATTCAAGCGAGG	ATGTATGGCCGGTGAAGCAA
CsSBP10	AAAGGGAAGCGAGCATTGGA	CATACTGCACGGTTCGAGGT
CsSBP11	TGAGGGAAGGTGTGGGAAGA	TGCATGTCGCAAACCTTGTG
CsSBP12	GGGTGTATGCTAGGGTGCAG	TGCACAGAGTAGCCTTGTGG
CsSBP13	AAGGCAGTTTGGACGCTGTA	GCAGCAGCAACGATCACAAA
CsSBP14	AAGAGGGATCCGAGGCTGAT	AGCGTTAGCCTTAGCCTTCC
CsSBP15	TGCCTTCTTGTCAGGTGGAC	GCCTGCGACAACTCCTTTTG
CsSBP16	CGGCAGGAAAGGATCTAGCA	TTCACAGACCTTGTGTCGGC
CsSBP17	CAAGCGGAGAATTGCACGAC	CGAATTCCGGCAACCATGAC
CsSBP18	CCGGCCAGTTTCATGAGCTA	TCCTCCTCCATGGGGTGATT
CsSBP19	GTTGGAGTACGAATGGGGCA	TATGGGTTTGCGTCTGGGTC
CsSBP20	TGGGCGGTCGGACTTATTTC	CGCTTTGGAGTGAAACTCGC
CsGAPDH	TTGGCATCGTTGAGGGTCT	CAGTGGGAACACGGAAAGC
